# Supplementary material for: Physical Activity During Pregnancy: Associations Between Levels and Types of Physical Activity and Low Back Pain–Related Disability in Portuguese Pregnant Women
Source: Int J Environ Res Public Health. 2026 Feb 15;23(2):245. doi: 10.3390/ijerph23020245 (PMC12941212; doi:10.3390/ijerph23020245)
Supplement: Supplementary file 1 [file ijerph-23-00245-s001.zip]

Archive with 1 entries (1 files):
- ijerph-3996903-supplementary.pdf
